# Supplementary material for: 2-Iodo-5-nitro­thio­phene
Source: Acta Crystallogr Sect E Struct Rep Online. 2010 May 22;66(Pt 6):o1407. doi: 10.1107/S1600536810017356 (PMC2979622; doi:10.1107/S1600536810017356)
Supplement: Supplementary file 2 [file e-66-o1407-Isup2.hkl]

# 
# h,k,l, Fc-squared, Fo-squared, sigma(Fo-squared) and status flag 
# 
data_I
_shelx_title ' 1 in P2(1)/c' 
_shelx_refln_list_code          4 
_shelx_F_calc_maximum      353.85 
_exptl_crystal_F_000       472.00 
_reflns_d_resolution_high  0.7834 
 
loop_ 
 _symmetry_equiv_pos_as_xyz 
 'x, y, z' 
 '-x, y+1/2, -z+1/2' 
 '-x, -y, -z' 
 'x, -y-1/2, z-1/2' 
 
_cell_length_a     9.1953 
_cell_length_b     9.7271 
_cell_length_c     7.6714 
_cell_angle_alpha  90.000 
_cell_angle_beta  105.043 
_cell_angle_gamma  90.000 
 
_shelx_F_squared_multiplier     1.000 
 
loop_ 
 _refln_index_h 
 _refln_index_k 
 _refln_index_l 
 _refln_F_squared_calc 
 _refln_F_squared_meas 
 _refln_F_squared_sigma 
 _refln_observed_status 
   1   0   0     1133.12     1023.58     35.22 o 
   2   0   0    58035.28    41956.01   1255.81 o 
   3   0   0     1691.29     1545.83     53.54 o 
   4   0   0    14874.36    14709.88    442.83 o 
   5   0   0      180.51      202.09     14.06 o 
   6   0   0    16486.14    17627.46    531.11 o 
   7   0   0       58.35       68.31     12.41 o 
   8   0   0     9703.18    10276.48    317.20 o 
   9   0   0      169.24      174.20     16.07 o 
  10   0   0     3045.48     3296.00    114.16 o 
  11   0   0     1171.99     1318.45     56.02 o 
   1   1   0        6.70        9.61      1.80 o 
   2   1   0       58.52       46.93      3.00 o 
   3   1   0     7826.19     7290.41    122.22 o 
   4   1   0      387.67      367.49     17.96 o 
   5   1   0     4530.58     4627.67    237.25 o 
   6   1   0      864.22      804.01     24.32 o 
   7   1   0        2.53       60.98     12.05 o 
   8   1   0      742.38      740.93     24.56 o 
   9   1   0       30.64       32.53     15.60 o 
  10   1   0       26.38       19.75      8.51 o 
  11   1   0      295.99      282.43     15.84 o 
   0   2   0    13519.04    14347.41    427.11 o 
   1   2   0      179.76      198.64      4.42 o 
   2   2   0    19524.90    19411.26    317.70 o 
   3   2   0        0.59        2.43      1.34 o 
   4   2   0    24502.76    24008.70    393.43 o 
   5   2   0     1422.18     1292.81     34.05 o 
   6   2   0     8794.69     8402.07    297.94 o 
   7   2   0     3819.07     3814.45     89.42 o 
   8   2   0     1143.85     1133.88     33.59 o 
   9   2   0      448.83      463.97     19.03 o 
  10   2   0     1445.82     1554.21     84.26 o 
  11   2   0        4.96        0.76      9.28 o 
   1   3   0    35997.07    34381.56    750.76 o 
   2   3   0     4805.23     5046.26     84.18 o 
   3   3   0     6229.93     6144.30    102.50 o 
   4   3   0      352.04      349.47      9.36 o 
   5   3   0     5467.76     5410.08     93.38 o 
   6   3   0       36.55       46.63      8.57 o 
   7   3   0     4890.41     4852.65    112.02 o 
   8   3   0      175.12      167.51     11.57 o 
   9   3   0     2503.60     2754.93     69.76 o 
  10   3   0      876.37      947.00     31.97 o 
   0   4   0     2823.44     3094.11     63.15 o 
   1   4   0     1093.43     1215.50     18.77 o 
   2   4   0      697.19      650.54     11.23 o 
   3   4   0     2334.29     2435.10     42.73 o 
   4   4   0        3.70        4.50      2.94 o 
   5   4   0      131.59      149.24      6.72 o 
   6   4   0      273.36      262.56     11.69 o 
   7   4   0       11.40        7.19      7.10 o 
   8   4   0     1002.48      948.78     30.92 o 
   9   4   0      350.54      333.87     16.96 o 
  10   4   0      441.14      459.60     20.75 o 
   1   5   0    18214.61    19554.95    284.95 o 
   2   5   0       75.06       72.88      3.28 o 
   3   5   0    17600.41    17817.97    281.51 o 
   4   5   0      336.40      341.82      9.18 o 
   5   5   0    15949.16    15824.43    261.77 o 
   6   5   0     3420.65     3492.53     63.58 o 
   7   5   0     5012.68     4882.99     87.91 o 
   8   5   0     1409.63     1398.33     41.16 o 
   9   5   0     1759.89     1708.98     98.56 o 
  10   5   0       42.74       39.75     21.04 o 
   0   6   0     4514.60     5408.07    109.26 o 
   1   6   0      659.15      681.22     13.16 o 
   2   6   0      657.95      705.25     12.65 o 
   3   6   0      707.81      711.34     12.99 o 
   4   6   0       51.66       61.51      3.74 o 
   5   6   0       77.29       70.95      4.80 o 
   6   6   0      766.45      805.82     19.36 o 
   7   6   0       67.22       66.80     11.11 o 
   8   6   0      734.09      636.57     68.43 o 
   9   6   0      187.96      181.65     19.97 o 
   1   7   0    15210.18    16215.54    242.38 o 
   2   7   0      580.99      599.50     11.63 o 
   3   7   0     6098.61     6116.69     88.00 o 
   4   7   0      707.01      700.92     13.63 o 
   5   7   0     4456.48     4401.75     65.57 o 
   6   7   0      436.84      422.80     10.94 o 
   7   7   0     4364.69     4271.19     94.36 o 
   8   7   0      244.33      208.85     13.52 o 
   9   7   0     2357.57     2149.51     84.97 o 
   0   8   0     6463.18     7268.32    228.09 o 
   1   8   0      210.35      196.82      6.08 o 
   2   8   0     6182.02     6534.73     93.98 o 
   3   8   0      180.49      175.44      7.37 o 
   4   8   0     7625.03     7689.30    125.15 o 
   5   8   0      290.74      268.57      9.43 o 
   6   8   0     3771.04     3844.97     67.41 o 
   7   8   0     1077.94     1103.00     25.39 o 
   8   8   0      933.17      965.80     24.44 o 
   1   9   0     1596.08     1711.40     32.32 o 
   2   9   0        3.29       -1.49      4.23 o 
   3   9   0     2880.22     2852.29     50.40 o 
   4   9   0        3.60        3.27      4.61 o 
   5   9   0     1248.68     1215.97     25.70 o 
   6   9   0        3.18        1.07      6.04 o 
   7   9   0      269.88      266.05     16.66 o 
   0  10   0    11796.92    12747.45    341.55 o 
   1  10   0       46.69       28.28      7.23 o 
   2  10   0     8604.72     8840.63    214.86 o 
   3  10   0       94.99       77.71     14.64 o 
   4  10   0     6049.68     6059.71    101.33 o 
   5  10   0      185.63      179.94      8.84 o 
   6  10   0     4147.18     4124.24     91.86 o 
   1  11   0      581.43      632.28     19.93 o 
   2  11   0       46.09       19.00      7.81 o 
   3  11   0      102.38       58.86     13.12 o 
   4  11   0        8.95       -3.31     10.99 o 
   5  11   0      219.63      213.32     17.96 o 
   1  12   0        6.68        4.02     12.29 o 
   2  12   0     3195.18     3149.46     96.79 o 
 -11   1   1      541.99      593.27     23.63 o 
 -10   1   1     3143.33     3410.37     83.23 o 
  -9   1   1      578.13      594.84     21.89 o 
  -8   1   1     6107.42     6230.30    153.40 o 
  -7   1   1      222.47      214.28     23.81 o 
  -6   1   1     9417.60     8713.45    618.81 o 
  -5   1   1      598.06      549.91     17.26 o 
  -4   1   1    21479.63    21503.34    422.05 o 
  -3   1   1       31.54       21.66      3.80 o 
  -2   1   1    14012.17    13693.23    333.52 o 
  -1   1   1       70.14       67.33      3.72 o 
   0   1   1    10745.14     9968.33    408.39 o 
   1   1   1       96.69       93.52      5.44 o 
   2   1   1    27685.64    24578.99    517.29 o 
   3   1   1     1046.85     1068.15     27.20 o 
   4   1   1    13695.92    12911.70    406.79 o 
   5   1   1      563.13      513.07     17.88 o 
   6   1   1     8325.92     8196.46    473.44 o 
   7   1   1      782.24      768.24     24.92 o 
   8   1   1     5139.21     5095.68    117.12 o 
   9   1   1     1102.79     1120.47     44.14 o 
  10   1   1     2157.59     2236.19     58.87 o 
 -11   2   1     1028.35     1124.95     35.79 o 
 -10   2   1      467.57      539.74     21.67 o 
  -9   2   1     3454.76     3696.36     88.44 o 
  -8   2   1      161.28      169.90     11.02 o 
  -7   2   1     2942.02     2914.92    190.92 o 
  -6   2   1      719.43      799.19     31.97 o 
  -5   2   1     2471.18     2362.55     51.88 o 
  -4   2   1      962.42     1004.93     17.03 o 
  -3   2   1     6192.46     6272.47     94.13 o 
  -2   2   1       53.83       56.15      2.36 o 
  -1   2   1     6100.68     6668.05     93.68 o 
   0   2   1       28.57       27.27      1.16 o 
   1   2   1     7039.17     7472.65    123.14 o 
   2   2   1      706.14      727.99     14.35 o 
   3   2   1     3310.72     2971.47    131.77 o 
   4   2   1     1717.34     1756.19     94.96 o 
   5   2   1     2964.38     2761.04     65.26 o 
   6   2   1      307.99      309.43     13.69 o 
   7   2   1     4890.46     4974.01    266.92 o 
   8   2   1      692.08      723.10     28.72 o 
   9   2   1     1961.41     1965.91     52.81 o 
  10   2   1      679.68      813.81     28.41 o 
 -11   3   1      351.65      375.13     18.87 o 
 -10   3   1     1758.45     1835.29     50.31 o 
  -9   3   1       83.37       61.91      9.97 o 
  -8   3   1     3099.42     3103.03    153.11 o 
  -7   3   1        7.17        2.33      5.42 o 
  -6   3   1     2356.69     2298.02     53.06 o 
  -5   3   1       44.81       47.48      5.05 o 
  -4   3   1     5138.19     5059.94     74.24 o 
  -3   3   1       26.27       28.76      3.38 o 
  -2   3   1    11818.98    12367.67    202.55 o 
  -1   3   1        5.07        2.68      1.39 o 
   0   3   1    12873.69    14580.04    202.13 o 
   1   3   1       73.47       83.67      2.53 o 
   2   3   1     7897.36     8517.37    141.01 o 
   3   3   1      113.34      118.62      4.71 o 
   4   3   1     2950.48     2820.82     50.62 o 
   5   3   1        0.89        1.21      4.49 o 
   6   3   1     3946.07     3950.74    130.36 o 
   7   3   1       57.93       47.76      9.14 o 
   8   3   1     2909.37     3113.71     77.55 o 
   9   3   1      520.89      537.67     22.02 o 
  10   3   1      655.11      678.49     26.03 o 
 -10   4   1      237.57      225.30     14.13 o 
  -9   4   1     4014.04     3877.95    229.10 o 
  -7   4   1     8671.26     8568.65    146.88 o 
  -6   4   1      425.24      389.43     17.32 o 
  -5   4   1    18482.96    18280.27    301.10 o 
  -4   4   1       35.78       38.56      5.16 o 
  -3   4   1    23793.07    23811.56    388.90 o 
  -2   4   1     2327.27     2568.77     37.52 o 
  -1   4   1    16374.18    18980.34    262.80 o 
   0   4   1     1061.83     1219.51     18.81 o 
   1   4   1    24789.71    25377.92    490.85 o 
   2   4   1      272.59      278.00      6.12 o 
   3   4   1    26019.95    27122.44    443.30 o 
   4   4   1      817.64      795.89     17.39 o 
   5   4   1    12344.54    12321.13    206.35 o 
   6   4   1      524.56      502.02     18.49 o 
   7   4   1     6363.57     6336.35    175.44 o 
   8   4   1      445.86      480.85     20.93 o 
   9   4   1     2408.67     2648.90     93.78 o 
  10   4   1      233.91      236.64     15.96 o 
 -10   5   1       68.27       57.67     17.25 o 
  -9   5   1        9.31        5.91     11.94 o 
  -8   5   1       28.65       18.93      6.63 o 
  -7   5   1      272.42      278.08     10.72 o 
  -6   5   1      795.94      768.47     18.27 o 
  -5   5   1       49.00       57.91      5.08 o 
  -4   5   1      202.81      202.64      9.52 o 
  -3   5   1     1142.90     1190.11     19.15 o 
  -2   5   1      101.03      111.21      3.63 o 
  -1   5   1       37.51       30.66      2.45 o 
   0   5   1      260.20      290.88      6.40 o 
   1   5   1     1158.09     1253.00     23.39 o 
   2   5   1      136.24      145.21      4.39 o 
   3   5   1      239.33      240.59      6.18 o 
   4   5   1      983.46      968.95     20.42 o 
   5   5   1      321.23      300.58      9.85 o 
   6   5   1      155.21      134.70      9.21 o 
   7   5   1       12.46       15.18      7.06 o 
   8   5   1       90.36       77.72     12.41 o 
   9   5   1      259.62      236.83     16.20 o 
  10   5   1        1.49       -9.93     17.02 o 
 -10   6   1      783.65      722.10     40.54 o 
  -9   6   1     4878.03     4467.20    152.57 o 
  -8   6   1       10.06       15.41      7.79 o 
  -7   6   1     4296.32     4313.67     93.67 o 
  -6   6   1      191.26      187.08     14.60 o 
  -5   6   1     7440.13     7153.76    121.43 o 
  -4   6   1      483.46      445.63      9.32 o 
  -3   6   1    16323.57    15872.69    221.05 o 
  -2   6   1      386.37      414.93      8.42 o 
  -1   6   1    16631.96    18033.18    250.47 o 
   0   6   1      385.07      424.34      8.66 o 
   1   6   1    18085.71    18328.79    300.83 o 
   2   6   1     1136.30     1127.65     18.66 o 
   3   6   1    10998.04    10989.69    154.56 o 
   4   6   1       21.99       25.39      5.22 o 
   5   6   1     5468.89     5557.85    111.30 o 
   6   6   1       84.08       90.77      8.24 o 
   7   6   1     6412.66     6478.36    146.90 o 
   8   6   1      943.19      971.78     49.34 o 
   9   6   1     3803.34     3983.06     99.60 o 
  -9   7   1       76.92       70.42     22.34 o 
  -8   7   1     1053.27      994.69     30.40 o 
  -7   7   1      634.91      677.78     22.13 o 
  -6   7   1     2807.80     2829.47     63.79 o 
  -5   7   1      182.59      175.94      7.04 o 
  -4   7   1     4554.38     4581.51     76.04 o 
  -3   7   1     1575.79     1557.37     28.67 o 
  -2   7   1     2466.65     2703.78     40.81 o 
  -1   7   1      102.15       96.89      4.20 o 
   0   7   1     2069.28     2363.97     36.08 o 
   1   7   1     1927.22     1958.29     36.01 o 
   2   7   1     5317.31     5565.53     80.28 o 
   3   7   1       23.65       29.08      6.45 o 
   4   7   1     3849.00     3910.47     58.54 o 
   5   7   1     1032.92     1107.41     20.49 o 
   6   7   1     1662.53     1643.11     29.01 o 
   7   7   1      179.18      201.33     10.45 o 
   8   7   1      257.04      214.03     21.51 o 
  -8   8   1      722.53      749.82     25.74 o 
  -7   8   1     2051.17     2014.68     49.74 o 
  -6   8   1      805.69      748.42     29.93 o 
  -5   8   1     3239.54     3188.87     55.67 o 
  -4   8   1       78.79       64.32      5.38 o 
  -3   8   1     1484.49     1534.24     29.00 o 
  -2   8   1      423.92      434.20     11.38 o 
  -1   8   1      585.45      637.94     14.58 o 
   0   8   1      185.89      185.31      5.92 o 
   1   8   1     1277.58     1376.05     36.81 o 
   2   8   1      206.26      184.94      6.02 o 
   3   8   1     3322.48     3355.25     50.80 o 
   4   8   1      758.73      762.25     15.31 o 
   5   8   1     2949.84     2966.79     56.46 o 
   6   8   1     1339.38     1409.44     26.03 o 
   7   8   1      552.15      552.00     17.54 o 
   8   8   1      167.58      149.48     12.49 o 
  -8   9   1     4249.81     4367.28     98.71 o 
  -7   9   1       83.88       83.99     27.54 o 
  -6   9   1     2601.92     2540.15     59.55 o 
  -5   9   1      108.76       98.69      8.10 o 
  -4   9   1     5822.03     5593.44    117.11 o 
  -3   9   1      528.51      511.10     15.14 o 
  -2   9   1    11260.09    11892.70    190.30 o 
  -1   9   1        0.19        0.26      4.22 o 
   0   9   1    11886.60    11921.71    277.92 o 
   1   9   1      616.40      629.49     18.85 o 
   2   9   1     7771.23     7795.42    126.96 o 
   3   9   1      423.27      386.38      9.85 o 
   4   9   1     3212.35     3162.33     52.22 o 
   5   9   1       39.65       36.85      8.52 o 
   6   9   1     4699.17     4932.40     85.71 o 
   7   9   1       64.77       67.14     18.56 o 
  -6  10   1      181.81      174.86     15.95 o 
  -5  10   1      311.95      301.14     13.90 o 
  -4  10   1      105.13      102.72      8.65 o 
  -3  10   1        7.71       25.44     20.45 o 
  -2  10   1      433.83      441.69     16.23 o 
  -1  10   1      732.82      818.45     23.87 o 
   0  10   1      267.40      263.51     12.71 o 
   1  10   1       21.90       20.45      5.91 o 
   2  10   1      330.55      305.47     19.62 o 
   3  10   1      412.04      393.54     14.46 o 
   4  10   1      141.39      139.19      9.52 o 
   5  10   1       13.09       10.57      8.19 o 
   6  10   1      149.07      114.34     23.81 o 
  -5  11   1      129.66      144.28     12.29 o 
  -4  11   1     6347.54     6300.44    146.84 o 
  -3  11   1      184.49      201.93     14.00 o 
  -2  11   1     3275.23     3377.36     78.95 o 
  -1  11   1       16.31       13.47      9.69 o 
   0  11   1     2900.48     3038.37     92.54 o 
   1  11   1      157.44      147.49     14.06 o 
   2  11   1     6338.20     6366.63    178.34 o 
   3  11   1       86.25       45.38     13.35 o 
   4  11   1     6842.61     6972.04    138.05 o 
  -2  12   1      197.98      211.07     18.20 o 
  -1  12   1     1543.76     1559.90     55.43 o 
   0  12   1      110.44       99.27     16.66 o 
   1  12   1     1194.87     1197.31     45.38 o 
   2  12   1      596.60      568.11     28.72 o 
 -11   0   2      157.88      170.42     18.79 o 
 -10   0   2     5433.37     6017.88    195.95 o 
  -9   0   2        1.51        2.84     10.28 o 
  -8   0   2    10331.39    10034.80    310.35 o 
  -7   0   2       48.28       30.73      9.10 o 
  -6   0   2    10321.14     9859.06    300.54 o 
  -5   0   2      498.06      479.23     20.92 o 
  -4   0   2    23161.63    22681.55    444.96 o 
  -3   0   2      673.68      644.84     15.86 o 
  -2   0   2   125210.29   111497.23   4342.88 o 
  -1   0   2     1082.76     1123.96     20.66 o 
   0   0   2    77145.62    55084.01   1639.79 o 
   1   0   2     3140.26     3022.76     93.25 o 
   2   0   2    15543.53    15336.95    457.96 o 
   3   0   2      484.63      505.94     22.10 o 
   4   0   2    19145.23    18770.52    563.61 o 
   5   0   2      235.31      255.28     17.73 o 
   6   0   2    13680.25    13808.26    422.74 o 
   7   0   2      210.53      225.14     18.20 o 
   8   0   2     4964.35     5065.56    166.28 o 
   9   0   2     1402.67     1526.45     61.81 o 
  10   0   2      972.76     1026.89     47.27 o 
 -11   1   2        1.61       -7.88      9.30 o 
 -10   1   2      296.17      285.89     15.33 o 
  -9   1   2       27.20       28.85      8.22 o 
  -8   1   2      849.15      765.88     40.18 o 
  -7   1   2     1861.77     1712.36     43.87 o 
  -6   1   2       62.21       70.44      8.39 o 
  -5   1   2     5327.14     5327.64    102.74 o 
  -4   1   2      324.28      266.57     10.37 o 
  -3   1   2      484.53      422.88      7.87 o 
  -2   1   2       20.00       19.05      1.57 o 
  -1   1   2      102.17      120.45      2.95 o 
   0   1   2        2.54       -1.54      2.35 o 
   1   1   2     5748.32     5693.53     98.52 o 
   2   1   2      466.60      461.00     13.40 o 
   3   1   2     6991.97     7117.45    154.21 o 
   4   1   2      529.40      473.68     18.32 o 
   5   1   2      156.32      147.94      9.27 o 
   6   1   2     1246.77     1172.70     34.00 o 
   7   1   2      146.19      130.19     10.31 o 
   8   1   2        0.19        1.45      6.98 o 
   9   1   2      258.31      261.17     14.59 o 
  10   1   2       62.26       65.53     11.32 o 
 -11   2   2       83.52       76.85     12.40 o 
 -10   2   2      734.35      728.53     65.71 o 
  -9   2   2     1898.80     1928.57    196.24 o 
  -8   2   2     4087.02     3447.10    210.25 o 
  -7   2   2     1326.64     1077.75    136.74 o 
  -6   2   2    15596.99    15365.97    356.04 o 
  -5   2   2       17.50       18.35      4.88 o 
  -4   2   2    14925.34    14434.83    233.25 o 
  -3   2   2       16.68       23.38      2.06 o 
  -2   2   2    10763.08    11453.95    188.56 o 
  -1   2   2      107.57      120.48      4.42 o 
   0   2   2    15468.55    14978.73    491.89 o 
   1   2   2       98.64      112.88      6.21 o 
   2   2   2    25375.26    23368.87    679.79 o 
   3   2   2     1053.88      969.72     33.09 o 
   4   2   2    13702.02    14193.03    302.72 o 
   5   2   2     5243.12     5268.38    118.21 o 
   6   2   2     1711.59     1761.45     47.69 o 
   7   2   2     1334.05     1367.36     39.29 o 
   8   2   2     1446.06     1470.96     49.22 o 
   9   2   2       18.09       17.41      9.30 o 
  10   2   2     2031.60     2278.25     61.53 o 
 -11   3   2     1447.30     1564.27     66.66 o 
 -10   3   2      129.15      122.44     19.85 o 
  -9   3   2     2934.89     2686.06     96.67 o 
  -8   3   2        7.14        6.76      6.68 o 
  -7   3   2     3935.77     3864.86     85.20 o 
  -6   3   2       77.64       73.86      4.05 o 
  -5   3   2     4001.39     3888.31     58.43 o 
  -4   3   2     2022.12     1962.94     44.42 o 
  -3   3   2    19178.07    18229.72   1012.59 o 
  -2   3   2      269.80      286.04      6.29 o 
  -1   3   2    35427.93    38560.09    603.72 o 
   0   3   2     4961.88     5307.19     74.59 o 
   1   3   2     8462.33     8456.83    118.35 o 
   2   3   2     1122.57     1096.76     32.12 o 
   3   3   2     5166.57     4836.19    106.29 o 
   4   3   2       74.81       77.87      8.86 o 
   5   3   2     6303.42     6180.76    141.05 o 
   6   3   2      234.69      253.57     12.57 o 
   7   3   2     3461.27     3845.89    126.99 o 
   8   3   2      987.18     1044.69     33.93 o 
   9   3   2     1312.99     1452.09     43.97 o 
  10   3   2     1144.26     1333.84     41.84 o 
 -11   4   2      299.69      297.82     26.00 o 
 -10   4   2      659.91      583.94     34.39 o 
  -9   4   2        4.50        3.31     11.94 o 
  -8   4   2      332.85      287.48     13.26 o 
  -7   4   2        1.29        0.97      4.06 o 
  -6   4   2       13.88       12.86      4.05 o 
  -5   4   2     1123.75     1116.20     19.37 o 
  -4   4   2      395.13      345.68      9.15 o 
  -3   4   2     1181.21     1213.31     19.07 o 
  -2   4   2     2403.16     2554.92     49.40 o 
  -1   4   2      385.24      408.70      7.38 o 
   0   4   2     1083.64     1048.66     16.45 o 
   1   4   2     2578.13     2730.88     42.15 o 
   2   4   2        3.53        5.96      2.10 o 
   3   4   2      470.41      473.10     14.73 o 
   4   4   2      121.26      125.97      7.49 o 
   5   4   2        6.81        3.55      4.85 o 
   6   4   2     1076.75     1077.78     31.58 o 
   7   4   2      285.40      282.78     14.66 o 
   8   4   2      724.80      709.80     26.65 o 
   9   4   2      855.17      924.21     33.00 o 
 -10   5   2      411.89      383.74     28.01 o 
  -9   5   2     2626.42     2433.83     59.48 o 
  -8   5   2     2093.48     2017.27     49.44 o 
  -7   5   2    10033.55     9615.31    195.68 o 
  -6   5   2      339.12      331.34     24.17 o 
  -5   5   2    14188.34    13440.26    267.49 o 
  -4   5   2        1.01        4.92      2.55 o 
  -3   5   2    13999.42    14345.40    200.08 o 
  -2   5   2        0.21       -1.67      1.67 o 
  -1   5   2    16533.19    18328.26    254.57 o 
   0   5   2      198.77      207.30      5.06 o 
   1   5   2    16533.62    16639.65    231.68 o 
   2   5   2      321.19      334.49      7.42 o 
   3   5   2    18109.01    18286.03    301.12 o 
   4   5   2     3680.96     3750.69     66.61 o 
   5   5   2     7580.43     7055.27    155.59 o 
   6   5   2     3003.09     2924.60     71.10 o 
   7   5   2     2170.06     2169.62     57.07 o 
   8   5   2      180.40      186.87     14.18 o 
   9   5   2     2160.16     2353.30     71.44 o 
 -10   6   2      471.63      440.47     31.08 o 
  -9   6   2       38.18       30.70      8.72 o 
  -8   6   2      620.21      609.80     20.98 o 
  -7   6   2       36.98       37.69      8.92 o 
  -6   6   2      128.93      113.14      7.38 o 
  -5   6   2      338.40      342.01      9.44 o 
  -4   6   2      240.84      240.41      7.29 o 
  -3   6   2      730.29      709.46     14.70 o 
  -2   6   2     3483.58     3958.84     65.48 o 
  -1   6   2      232.26      246.09      5.80 o 
   0   6   2     1365.21     1512.85     23.72 o 
   1   6   2      974.35      969.01     16.34 o 
   2   6   2       12.86       12.84      2.64 o 
   3   6   2      121.01      119.44      6.05 o 
   4   6   2      627.20      669.12     13.82 o 
   5   6   2       84.81       89.35     10.42 o 
   6   6   2      924.33      933.81     28.76 o 
   7   6   2      208.74      213.20     13.23 o 
   8   6   2      506.25      498.22     21.85 o 
   9   6   2      457.89      562.87     27.71 o 
  -9   7   2     2929.94     2771.94     67.34 o 
  -8   7   2      176.61      147.57     24.82 o 
  -7   7   2     3477.43     3247.61     72.91 o 
  -6   7   2      396.41      364.75     13.93 o 
  -5   7   2     4116.06     3986.08     85.13 o 
  -4   7   2      369.35      351.63     16.60 o 
  -3   7   2    10771.96    11162.34    177.90 o 
  -2   7   2        3.17       -2.88      3.24 o 
  -1   7   2    15020.18    16734.26    264.55 o 
   0   7   2      628.94      646.87     14.13 o 
   1   7   2     7220.36     7319.20    104.38 o 
   2   7   2      918.50      903.38     16.16 o 
   3   7   2     4434.35     4289.63     74.92 o 
   4   7   2      741.29      738.84     15.03 o 
   5   7   2     5012.93     5074.94     76.06 o 
   6   7   2      401.06      386.63     13.08 o 
   7   7   2     3271.22     3069.54     76.28 o 
   8   7   2      606.91      633.80     27.54 o 
  -8   8   2     2009.89     1939.35     49.42 o 
  -7   8   2      268.89      276.57     13.54 o 
  -6   8   2     5754.83     5552.76    117.50 o 
  -5   8   2       39.48       42.52      6.76 o 
  -4   8   2     5445.07     5403.40    113.02 o 
  -3   8   2      162.58      157.13      8.69 o 
  -2   8   2     5557.17     6185.09    127.76 o 
  -1   8   2      116.24      115.06      7.46 o 
   0   8   2     5716.29     6147.12    100.49 o 
   1   8   2      382.43      375.58     10.30 o 
   2   8   2     7402.06     7483.40    121.80 o 
   3   8   2      277.69      273.06     20.21 o 
   4   8   2     5305.78     5323.32     88.00 o 
   5   8   2     1312.21     1366.64     25.12 o 
   6   8   2     1260.80     1229.20     24.04 o 
   7   8   2      713.61      729.79     20.56 o 
  -8   9   2        1.64       -5.77      8.43 o 
  -7   9   2      642.79      622.87     22.06 o 
  -6   9   2        0.03       10.58      6.88 o 
  -5   9   2     2146.15     2086.63     56.26 o 
  -4   9   2        6.88       10.55      6.14 o 
  -3   9   2     1625.51     1678.92     41.06 o 
  -2   9   2       14.67       10.48      5.62 o 
  -1   9   2     1201.64     1267.40     32.48 o 
   0   9   2        0.16        1.01      5.22 o 
   1   9   2     2681.12     2718.63     60.90 o 
   2   9   2       15.56       17.17     10.64 o 
   3   9   2     1832.88     1705.57     63.33 o 
   4   9   2       11.32       14.01      5.28 o 
   5   9   2      380.72      367.21     12.49 o 
   6   9   2       35.07       39.63      9.63 o 
  -6  10   2     4504.03     4501.05     98.85 o 
  -5  10   2       29.50       25.32      7.86 o 
  -4  10   2     6360.62     6483.81    136.66 o 
  -3  10   2       15.46       15.99     11.94 o 
  -2  10   2    10108.55    10471.75    213.15 o 
  -1  10   2       66.56       66.77     14.48 o 
   0  10   2     9057.34     9512.39    194.17 o 
   1  10   2      199.85      201.73     10.73 o 
   2  10   2     6419.70     6360.60    168.65 o 
   3  10   2      259.24      243.53     11.97 o 
   4  10   2     5000.21     4820.78    131.18 o 
   5  10   2      416.38      373.69     22.10 o 
  -5  11   2       85.36       81.13     11.39 o 
  -4  11   2       25.39       24.68     19.03 o 
  -3  11   2      353.66      361.17     15.76 o 
  -2  11   2        6.30        6.23      8.21 o 
  -1  11   2      659.14      728.47     35.69 o 
   0  11   2       51.74       48.48     15.19 o 
   1  11   2      127.65      115.07     15.30 o 
   2  11   2        7.05        4.96     10.75 o 
   3  11   2      177.10      149.74     15.01 o 
   4  11   2       78.30       53.42     14.30 o 
  -2  12   2     3971.04     4173.51    124.68 o 
  -1  12   2       21.66       27.30     15.25 o 
   0  12   2     3381.90     3550.69    108.49 o 
   1  12   2      129.40      120.19     17.37 o 
 -11   1   3      321.97      332.24     18.22 o 
 -10   1   3     3403.52     3322.29    237.31 o 
  -9   1   3       80.63       57.51     15.66 o 
  -8   1   3     5404.31     5232.08    167.58 o 
  -7   1   3      160.80      145.71     11.35 o 
  -6   1   3    11611.96    11322.60    188.76 o 
  -5   1   3        0.26        0.03      1.97 o 
  -4   1   3    12069.09    12101.34    155.91 o 
  -3   1   3      264.58      258.42      4.92 o 
  -2   1   3     7035.65     7308.40     92.20 o 
  -1   1   3       15.69        8.53      2.56 o 
   0   1   3    19303.24    19470.14    277.44 o 
   1   1   3      844.23      858.17     17.26 o 
   2   1   3    15026.90    14703.12    268.12 o 
   3   1   3     1057.10      965.41     25.90 o 
   4   1   3     8364.98     7972.22    174.23 o 
   5   1   3      829.50      789.72     25.38 o 
   6   1   3     6312.13     6171.92    140.43 o 
   7   1   3     1566.15     1565.55     44.64 o 
   8   1   3     2840.93     2904.17     74.16 o 
   9   1   3      675.89      695.35     26.53 o 
 -11   2   3     1840.92     1760.69     71.86 o 
 -10   2   3       83.33       36.28     14.42 o 
  -9   2   3     2183.59     2053.13     64.53 o 
  -8   2   3      177.96      172.09     10.91 o 
  -7   2   3     1589.71     1509.16     26.20 o 
  -6   2   3      565.07      574.41     11.71 o 
  -5   2   3     3786.35     3613.12     62.21 o 
  -4   2   3        2.56        4.65      1.68 o 
  -3   2   3     4589.68     4735.08     69.34 o 
  -2   2   3        8.71        4.73      1.22 o 
  -1   2   3     4984.20     5232.32     76.10 o 
   0   2   3      225.12      220.23      5.13 o 
   1   2   3     3549.05     3407.17     60.79 o 
   2   2   3     1863.98     1945.41     36.60 o 
   3   2   3     2298.56     2074.78     88.53 o 
   4   2   3      511.19      520.33     29.55 o 
   5   2   3     4823.57     4837.23    109.89 o 
   6   2   3      737.73      753.52     25.07 o 
   7   2   3     2896.02     2932.82     73.67 o 
   8   2   3      998.52     1123.66     36.18 o 
   9   2   3      606.33      651.48     26.10 o 
 -11   3   3       79.19       38.76     17.49 o 
 -10   3   3     1895.43     1739.77     69.73 o 
  -9   3   3        4.39        3.66     10.05 o 
  -8   3   3     1546.01     1511.69     38.25 o 
  -7   3   3        8.10        2.64      3.86 o 
  -6   3   3     2470.10     2314.76     36.62 o 
  -5   3   3       22.23       17.68      3.62 o 
  -4   3   3     6870.75     6715.17    202.55 o 
  -3   3   3       20.58       18.64      3.33 o 
  -2   3   3     8649.32     9730.06    369.56 o 
  -1   3   3      153.05      159.11      6.11 o 
   0   3   3     7368.48     7448.27    123.70 o 
   1   3   3      203.58      201.15      6.08 o 
   2   3   3     2993.90     2778.50     63.38 o 
   3   3   3       22.96       36.11     12.65 o 
   4   3   3     3645.17     3822.50     89.94 o 
   5   3   3       34.13       36.82      6.70 o 
   6   3   3     3645.42     3793.59     89.54 o 
   7   3   3      585.50      579.10     30.61 o 
   8   3   3     1039.70     1106.66     36.33 o 
   9   3   3      576.35      672.22     27.60 o 
 -11   4   3     2018.68     1787.75     74.34 o 
 -10   4   3      127.58      130.24     17.37 o 
  -9   4   3     4932.98     4714.91    103.09 o 
  -8   4   3      164.64      165.56     10.40 o 
  -7   4   3    10151.95    10031.86    203.12 o 
  -6   4   3        0.52        3.88      3.43 o 
  -5   4   3    15472.24    15513.02    254.23 o 
  -4   4   3     1568.71     1615.73     36.45 o 
  -3   4   3    11738.61    13043.07    205.79 o 
  -2   4   3        8.39        3.68      2.39 o 
  -1   4   3    16313.15    17626.22    277.77 o 
   0   4   3      401.06      405.87      7.81 o 
   1   4   3    24023.29    24738.05    405.31 o 
   2   4   3      954.43      941.25     19.35 o 
   3   4   3    13688.03    12936.41    607.99 o 
   4   4   3      852.90      791.86     23.65 o 
   5   4   3     7468.10     7162.99    158.39 o 
   6   4   3      618.66      654.13     25.82 o 
   7   4   3     3264.61     3323.53     81.68 o 
   8   4   3      392.61      480.56     22.11 o 
   9   4   3     1888.72     2253.37     63.39 o 
 -10   5   3        0.19        6.85     13.83 o 
  -9   5   3      129.17      122.03     10.13 o 
  -8   5   3      444.41      422.16     23.34 o 
  -7   5   3        0.41       11.15      5.29 o 
  -6   5   3      249.28      227.53     10.10 o 
  -5   5   3      692.88      678.79     20.94 o 
  -4   5   3       11.63       11.27      3.83 o 
  -3   5   3      196.32      207.93      8.51 o 
  -2   5   3      162.34      185.11      7.86 o 
  -1   5   3      590.36      632.54     12.79 o 
   0   5   3      103.06      104.89      3.49 o 
   1   5   3      394.09      390.33      8.18 o 
   2   5   3      747.68      731.97     13.68 o 
   3   5   3      213.11      205.49      7.54 o 
   4   5   3      345.02      316.43     12.98 o 
   5   5   3      117.41      104.00      8.48 o 
   6   5   3       60.60       63.72      9.00 o 
   7   5   3      256.16      234.98     13.87 o 
   8   5   3        5.38      -12.17     12.17 o 
 -10   6   3        8.03        8.84      9.54 o 
  -9   6   3     2833.61     2801.39     75.52 o 
  -8   6   3      256.94      241.63     12.32 o 
  -7   6   3     3899.00     3700.26     80.82 o 
  -6   6   3       82.40       76.56      7.14 o 
  -5   6   3    10194.00     9704.12    196.00 o 
  -4   6   3      290.36      289.47     10.90 o 
  -3   6   3    12728.76    13421.84    267.34 o 
  -2   6   3      261.12      285.38     10.79 o 
  -1   6   3    13815.00    14732.41    292.60 o 
   0   6   3     1506.81     1521.05     35.38 o 
   1   6   3    11279.53    11379.22    180.86 o 
   2   6   3       90.55       81.54      4.12 o 
   3   6   3     5678.86     5748.56     83.77 o 
   4   6   3      125.91      121.98      6.55 o 
   5   6   3     6445.75     6428.50    143.69 o 
   6   6   3      757.98      736.01     25.11 o 
   7   6   3     5007.83     5002.87    117.41 o 
   8   6   3     1574.76     1594.32     47.46 o 
  -9   7   3      294.20      288.86     15.09 o 
  -8   7   3     1670.33     1592.40     41.53 o 
  -7   7   3      265.51      250.90     12.88 o 
  -6   7   3     2830.59     2749.00     62.06 o 
  -5   7   3      694.10      675.22     20.16 o 
  -4   7   3     2055.05     2092.38     48.09 o 
  -3   7   3      560.01      585.42     17.94 o 
  -2   7   3     1311.47     1405.88     34.22 o 
  -1   7   3     1144.17     1181.48     29.63 o 
   0   7   3     4121.69     4358.42     91.58 o 
   1   7   3       41.25       36.78      7.56 o 
   2   7   3     4121.03     4160.42     88.05 o 
   3   7   3     1196.97     1227.16     24.91 o 
   4   7   3     1942.15     1825.75     43.64 o 
   5   7   3      354.66      391.44     12.67 o 
   6   7   3      460.59      435.13     14.38 o 
   7   7   3       24.92       26.82      7.44 o 
  -8   8   3      576.29      589.79     21.63 o 
  -7   8   3     2370.37     2272.02     54.38 o 
  -6   8   3        7.02        6.59      6.21 o 
  -5   8   3     1350.57     1304.31     33.77 o 
  -4   8   3      500.27      493.14     16.69 o 
  -3   8   3      491.24      491.15     16.72 o 
  -2   8   3       17.18        9.95      5.29 o 
  -1   8   3      880.76      931.37     28.66 o 
   0   8   3      267.85      257.68     11.14 o 
   1   8   3     2594.71     2617.91     58.76 o 
   2   8   3      445.07      445.48     15.42 o 
   3   8   3     3078.70     3011.24     66.98 o 
   4   8   3     1709.95     1750.10     42.77 o 
   5   8   3      840.34      801.51     24.58 o 
   6   8   3      391.84      381.28     16.22 o 
   7   8   3      178.05      153.90     16.25 o 
  -7   9   3        0.91        1.40      7.37 o 
  -6   9   3     3338.66     3112.50     71.06 o 
  -5   9   3      309.95      283.49     13.15 o 
  -4   9   3     8134.76     8096.93    166.97 o 
  -3   9   3        2.44       -0.80      6.06 o 
  -2   9   3     9750.08    10192.81    207.77 o 
  -1   9   3      545.16      573.37     18.93 o 
   0   9   3     7636.53     7598.51    156.70 o 
   1   9   3      721.69      713.93     26.83 o 
   2   9   3     3414.17     3307.31     73.42 o 
   3   9   3        1.65        1.48      5.89 o 
   4   9   3     4047.02     3963.73     87.06 o 
   5   9   3       21.26       16.77     19.80 o 
   6   9   3     5740.11     5768.14    194.29 o 
  -6  10   3        6.10       -1.90      7.79 o 
  -5  10   3       53.35       60.17      9.59 o 
  -4  10   3      375.61      389.78     16.26 o 
  -3  10   3      460.90      466.84     17.69 o 
  -2  10   3       67.59       77.78     17.73 o 
  -1  10   3      138.19      141.68      9.71 o 
   0  10   3      497.24      526.17     18.71 o 
   1  10   3      342.14      319.95     14.04 o 
   2  10   3       49.66       47.25     14.54 o 
   3  10   3       74.83       45.15     12.05 o 
   4  10   3      198.23      194.75     16.84 o 
  -4  11   3     3038.16     2951.01     69.28 o 
  -3  11   3      111.75      108.14     12.47 o 
  -2  11   3     2177.95     2211.28     54.13 o 
  -1  11   3       71.54       86.87     24.94 o 
   0  11   3     4907.52     5051.46    109.44 o 
   1  11   3       31.18       24.47     11.29 o 
   2  11   3     6679.32     6570.94    138.90 o 
   3  11   3     1015.69      984.23     43.37 o 
 -10   0   4     5398.48     5071.35    166.64 o 
  -9   0   4        2.36        4.14     10.52 o 
  -7   0   4      134.52      131.89     10.87 o 
  -6   0   4     9056.69     9081.00    192.53 o 
  -5   0   4      295.35      289.30     11.81 o 
  -4   0   4    43679.35    45243.82    731.90 o 
  -3   0   4      506.90      507.02     11.03 o 
  -2   0   4    50212.66    52211.18   1435.65 o 
  -1   0   4     2994.63     3075.56     52.09 o 
   0   0   4    12487.20    12787.00    267.04 o 
   1   0   4      915.08      908.00     32.38 o 
   2   0   4    13938.76    13362.12    400.76 o 
   3   0   4      396.91      458.79     21.63 o 
   4   0   4    14337.37    14913.86    452.17 o 
   5   0   4      313.69      322.88     21.63 o 
   6   0   4     6320.88     6322.67    205.99 o 
   7   0   4     1265.54     1355.91     59.68 o 
   8   0   4     1377.02     1521.84     65.36 o 
   9   0   4     1449.61     1729.49     72.33 o 
 -11   1   4       30.56        2.48     15.36 o 
 -10   1   4      571.21      564.56     31.55 o 
  -9   1   4      503.87      516.58     27.65 o 
  -8   1   4        2.55       -1.93      5.59 o 
  -7   1   4     2842.46     2866.11     45.22 o 
  -6   1   4      328.33      308.82      7.63 o 
  -5   1   4      733.94      695.90     13.07 o 
  -4   1   4        0.71       -0.70      1.62 o 
  -3   1   4       13.64       35.52      3.55 o 
  -2   1   4        0.00       -1.17      1.17 o 
  -1   1   4     2021.17     2040.64     29.97 o 
   0   1   4      156.04      140.65      4.58 o 
   1   1   4     6012.69     6063.01    105.84 o 
   2   1   4      201.17      160.82      6.13 o 
   3   1   4      654.24      656.10     31.38 o 
   4   1   4     1377.83     1336.38     36.07 o 
   5   1   4      215.96      206.75     12.12 o 
   6   1   4       53.23       52.49      9.85 o 
   7   1   4      112.41      138.72     13.67 o 
   8   1   4       96.44      132.58     15.63 o 
   9   1   4      459.18      494.61     23.32 o 
 -11   2   4      690.21      614.31     35.81 o 
 -10   2   4     1527.88     1458.97     60.04 o 
  -9   2   4      906.84      973.71     42.78 o 
  -8   2   4     7667.38     7752.82    131.93 o 
  -7   2   4        8.90        3.59      3.75 o 
  -6   2   4     9300.92     9195.38    152.71 o 
  -5   2   4       52.42       45.24      3.41 o 
  -4   2   4     6330.03     6655.35    127.63 o 
  -3   2   4       32.41       28.72      5.91 o 
  -2   2   4     8395.68     8902.08    128.38 o 
  -1   2   4      158.68      179.67      4.94 o 
   0   2   4    16320.25    16293.84    232.81 o 
   1   2   4      610.78      596.51     11.50 o 
   2   2   4    13993.94    13306.93    305.36 o 
   3   2   4     4577.59     4386.83     99.00 o 
   4   2   4     2321.36     2322.73     57.19 o 
   5   2   4     2389.72     2471.48     72.62 o 
   6   2   4     1064.78     1136.09     34.43 o 
   7   2   4       75.30      102.44     13.00 o 
   8   2   4     2217.41     2416.94     65.64 o 
 -11   3   4     1446.06     1398.34     61.93 o 
 -10   3   4        0.37        1.06     12.88 o 
  -9   3   4     2144.29     2050.04     91.65 o 
  -8   3   4       10.49        5.10      5.58 o 
  -7   3   4     2173.52     2087.46     39.30 o 
  -6   3   4      619.69      587.87     16.84 o 
  -5   3   4     7812.09     7904.66    131.69 o 
  -4   3   4      349.59      341.91     11.92 o 
  -3   3   4    20619.94    22267.56    437.90 o 
  -2   3   4     2389.97     2543.63     84.62 o 
  -1   3   4     8558.50     8179.34    315.97 o 
   0   3   4     1863.70     1798.85     60.05 o 
   1   3   4     3496.61     3196.46     56.75 o 
   2   3   4      127.33      127.02      5.97 o 
   3   3   4     5694.74     5479.09    121.67 o 
   4   3   4      248.30      273.90     15.07 o 
   5   3   4     3829.02     3787.09    142.71 o 
   6   3   4      900.37      943.74     29.79 o 
   7   3   4     1630.61     1660.26     46.74 o 
   8   3   4     1482.95     1725.97     78.59 o 
 -10   4   4      260.44      240.15     21.98 o 
  -9   4   4       18.37       12.47      7.40 o 
  -8   4   4       21.27       22.22      7.45 o 
  -7   4   4      345.50      316.83     10.11 o 
  -6   4   4      165.70      145.74      6.38 o 
  -5   4   4      766.79      738.05     16.47 o 
  -4   4   4     1555.89     1601.17     36.65 o 
  -3   4   4       46.45       47.66      5.01 o 
  -2   4   4     1251.02     1335.89     31.16 o 
  -1   4   4     1607.38     1720.42     38.43 o 
   0   4   4       27.36       30.50      4.96 o 
   1   4   4      649.48      634.51     14.16 o 
   2   4   4       26.58       41.23      5.76 o 
   3   4   4        0.42        1.26      4.59 o 
   4   4   4      795.74      775.87     23.81 o 
   5   4   4      146.66      142.09      9.56 o 
   6   4   4      859.06      846.45     39.24 o 
   7   4   4      990.87     1068.30     55.19 o 
   8   4   4      114.31      156.05     17.26 o 
 -10   5   4      903.50      945.11     30.36 o 
  -9   5   4     4801.56     4558.65    100.17 o 
  -8   5   4      285.94      279.44     12.74 o 
  -7   5   4     8883.01     8256.31    169.06 o 
  -6   5   4       46.38       32.16      4.97 o 
  -5   5   4     8701.07     8674.41    175.45 o 
  -4   5   4       20.73       15.74      4.41 o 
  -3   5   4    10615.17    11422.95    272.83 o 
  -2   5   4      158.23      162.50      7.79 o 
  -1   5   4    11931.42    12567.51    250.21 o 
   0   5   4      289.80      301.83     10.66 o 
   1   5   4    14596.16    14032.90    278.36 o 
   2   5   4     2590.65     2479.97     54.53 o 
   3   5   4     8486.10     8034.75    136.10 o 
   4   5   4     3992.11     3921.73    108.96 o 
   5   5   4     2273.59     2057.33     52.59 o 
   6   5   4      497.53      494.55     19.91 o 
   7   5   4     2083.96     2182.28     68.90 o 
   8   5   4      168.74      174.34     15.56 o 
 -10   6   4      384.44      380.79     24.11 o 
  -9   6   4       13.72        2.75      7.54 o 
  -8   6   4      158.06      153.36     10.16 o 
  -7   6   4      128.38      117.50      8.26 o 
  -6   6   4       92.07       78.42      6.33 o 
  -5   6   4      458.60      435.92     14.89 o 
  -4   6   4     1782.23     1840.57     42.98 o 
  -3   6   4       15.87       16.89      7.03 o 
  -2   6   4     1679.78     1825.91     42.44 o 
  -1   6   4      804.70      840.89     22.54 o 
   0   6   4       22.54       20.83      4.88 o 
   1   6   4      159.16      145.99      7.70 o 
   2   6   4      291.09      276.71     11.00 o 
   3   6   4       63.51       57.59      6.98 o 
   4   6   4      900.51      867.37     24.61 o 
   5   6   4      190.12      171.04     10.11 o 
   6   6   4      558.05      530.21     20.95 o 
   7   6   4      450.19      493.04     21.50 o 
  -9   7   4     2190.70     2131.41     79.54 o 
  -8   7   4      166.87      135.96     10.20 o 
  -7   7   4     2351.73     2152.56     58.74 o 
  -6   7   4      183.41      165.32      9.51 o 
  -5   7   4     5726.50     5547.50    116.39 o 
  -4   7   4        4.61        4.32      5.08 o 
  -3   7   4    10594.86    11436.91    230.34 o 
  -2   7   4      458.79      462.31     15.82 o 
  -1   7   4     6571.06     6858.10    140.60 o 
   0   7   4      892.74      892.98     29.78 o 
   1   7   4     3476.87     3360.99     73.06 o 
   2   7   4      848.94      809.64     22.91 o 
   3   7   4     4285.20     4031.08     86.91 o 
   4   7   4      539.37      503.05     17.62 o 
   5   7   4     3511.47     3319.09     74.72 o 
   6   7   4      629.45      597.02     21.24 o 
  -8   8   4     3240.11     3212.97     74.27 o 
  -7   8   4        3.68        0.56      6.81 o 
  -6   8   4     3927.30     3788.23     83.68 o 
  -5   8   4       52.07       44.62      7.77 o 
  -4   8   4     3717.76     3836.31     83.97 o 
  -3   8   4       31.06       17.35      5.72 o 
  -2   8   4     4188.77     4477.65     96.10 o 
  -1   8   4      425.06      448.44     23.05 o 
   0   8   4     5471.06     5685.13    119.45 o 
   1   8   4      265.01      261.34     11.59 o 
   2   8   4     5373.77     5265.59    111.32 o 
   3   8   4     1092.14     1038.45     28.77 o 
   4   8   4     1522.01     1502.32     38.75 o 
   5   8   4     1052.93     1031.56     30.15 o 
   6   8   4      942.03      897.13     28.06 o 
  -7   9   4     1180.50     1117.12     32.46 o 
  -6   9   4        6.70        2.11      7.15 o 
  -5   9   4     1275.18     1237.85     34.00 o 
  -4   9   4       28.91       28.58      7.62 o 
  -3   9   4      747.50      764.97     23.81 o 
  -2   9   4        9.66       -1.37      6.06 o 
  -1   9   4     1723.35     1753.00     43.59 o 
   0   9   4       28.37       28.39      6.66 o 
   1   9   4     1908.87     1878.17     45.81 o 
   2   9   4       30.54       34.65      7.34 o 
   3   9   4      479.52      466.95     17.52 o 
   4   9   4       37.89       40.83      8.67 o 
   5   9   4      224.83      225.40     13.15 o 
  -6  10   4     3836.16     3817.62     86.61 o 
  -5  10   4        0.67        2.00      7.80 o 
  -4  10   4     6543.32     6674.88    141.34 o 
  -3  10   4       60.83       68.96     10.15 o 
  -2  10   4     7304.51     7711.58    161.06 o 
  -1  10   4      266.94      281.51     13.86 o 
   0  10   4     5403.52     5600.10    120.07 o 
   1  10   4      310.05      313.04     14.42 o 
   2  10   4     4607.15     4454.57     97.85 o 
   3  10   4      497.64      489.11     18.83 o 
  -3  11   4      510.88      560.00     21.08 o 
  -2  11   4       31.77       26.85     12.82 o 
  -1  11   4      149.99      170.42     21.04 o 
   0  11   4       10.67       13.94      8.53 o 
   1  11   4      101.17      119.07     18.02 o 
  -9   1   5       16.31        8.75     10.16 o 
  -8   1   5     5254.19     5170.74    161.44 o 
  -7   1   5        0.07        3.64      3.98 o 
  -6   1   5     7328.44     7239.66    106.28 o 
  -5   1   5      220.77      206.90      6.23 o 
  -4   1   5     4914.33     5047.77     73.82 o 
  -3   1   5       25.88       20.06      2.45 o 
  -2   1   5     9602.62     9980.09    129.37 o 
  -1   1   5      414.57      424.03      7.47 o 
   0   1   5    11490.45    11474.73    165.53 o 
   1   1   5     1171.76     1089.53     22.74 o 
   2   1   5     6573.81     6006.10    204.40 o 
   3   1   5      769.52      703.37     21.82 o 
   4   1   5     5511.68     5202.08    118.28 o 
   5   1   5     1510.92     1498.80     42.73 o 
   6   1   5     2984.38     3133.44     79.89 o 
   7   1   5      976.63     1020.53     35.67 o 
   8   1   5     1582.81     1789.38     54.13 o 
 -11   2   5     1287.09     1300.25     58.26 o 
 -10   2   5       32.83        2.95     12.29 o 
  -9   2   5      895.40      864.51     38.65 o 
  -8   2   5      205.82      206.55      8.78 o 
  -7   2   5     1781.11     1729.82     33.59 o 
  -6   2   5        5.43        5.38      3.51 o 
  -5   2   5     3017.94     2998.56     52.97 o 
  -4   2   5       47.72       48.70      4.06 o 
  -3   2   5     3078.58     3298.72     50.43 o 
  -2   2   5       90.58       95.68      4.16 o 
  -1   2   5     2756.62     2744.05     42.00 o 
   0   2   5     1028.14     1046.64     18.18 o 
   1   2   5     1582.33     1495.86     25.03 o 
   2   2   5      593.58      574.48     14.64 o 
   3   2   5     3273.14     3127.00     73.51 o 
   4   2   5      568.82      563.26     27.42 o 
   5   2   5     3083.54     3066.40     75.23 o 
   6   2   5     1074.65     1131.36     35.26 o 
   7   2   5      726.37      782.90     29.56 o 
   8   2   5      606.37      769.71     30.67 o 
 -10   3   5      876.64      906.58     43.14 o 
  -9   3   5        0.04       -6.85      6.85 o 
  -8   3   5     1012.04      953.49     26.48 o 
  -7   3   5       16.92       12.51      4.50 o 
  -6   3   5     3036.58     2964.42     53.32 o 
  -5   3   5       12.15       11.57      3.57 o 
  -4   3   5     4672.77     4904.46     83.94 o 
  -3   3   5      170.68      169.86      9.05 o 
  -2   3   5     4510.85     4727.68     81.00 o 
  -1   3   5      268.43      272.06     10.70 o 
   0   3   5     2334.10     2198.91     39.98 o 
   1   3   5       95.77       90.37      4.44 o 
   2   3   5     2423.77     2284.12     42.63 o 
   3   3   5       33.29       23.05      8.04 o 
   4   3   5     3307.58     3142.43     92.30 o 
   5   3   5      489.93      481.13     21.63 o 
   6   3   5     1312.49     1338.57     39.31 o 
   7   3   5      672.56      736.10     27.20 o 
 -10   4   5       44.73      102.70     17.73 o 
  -9   4   5     4802.60     4859.44    105.57 o 
  -8   4   5        0.12       -2.69      5.47 o 
  -7   4   5     7965.23     7260.52    177.45 o 
  -6   4   5      729.30      701.05     16.78 o 
  -5   4   5     6955.06     7184.20    121.48 o 
  -4   4   5      194.08      190.85      7.36 o 
  -3   4   5     8293.60     8944.49    180.42 o 
  -2   4   5      174.59      182.62      8.13 o 
  -1   4   5    14998.86    15117.38    299.92 o 
   0   4   5      598.08      578.95     16.51 o 
   1   4   5    11478.11    10900.92    217.94 o 
   2   4   5     1124.01     1060.62     26.74 o 
   3   4   5     6482.93     6256.18    107.81 o 
   4   4   5      677.45      650.62     21.74 o 
   5   4   5     3459.04     3369.79     83.08 o 
   6   4   5      496.60      531.74     20.98 o 
   7   4   5     1832.39     2016.58     70.79 o 
 -10   5   5      187.85      180.60     13.18 o 
  -9   5   5       19.93       16.52      8.01 o 
  -8   5   5      216.88      208.18     19.80 o 
  -7   5   5      301.95      285.84     13.06 o 
  -6   5   5        3.27        0.03      4.29 o 
  -5   5   5      263.62      260.90      9.20 o 
  -4   5   5       37.12       28.98      5.33 o 
  -3   5   5      173.65      173.51      8.68 o 
  -2   5   5       78.21       85.49     16.25 o 
  -1   5   5      360.95      359.84     12.47 o 
   0   5   5      387.48      389.91     13.11 o 
   1   5   5       78.37       76.43      5.91 o 
   2   5   5      404.97      386.68     13.59 o 
   3   5   5      231.84      205.60      9.89 o 
   4   5   5       12.37       15.95      5.77 o 
   5   5   5      136.93      106.25     12.17 o 
   6   5   5       26.29       19.26     11.58 o 
   7   5   5      136.56      138.27     21.86 o 
  -9   6   5     1769.34     1717.92     44.71 o 
  -8   6   5        1.08        4.04      6.81 o 
  -7   6   5     4865.67     4532.04     97.71 o 
  -6   6   5      160.35      150.46      7.68 o 
  -5   6   5     7581.14     7818.66    133.09 o 
  -4   6   5      111.55      108.63      7.52 o 
  -3   6   5     8119.33     8670.62    176.75 o 
  -2   6   5     1314.46     1370.34     34.07 o 
  -1   6   5     8016.60     8185.29    166.75 o 
   0   6   5      421.28      413.50     14.34 o 
   1   6   5     4682.00     4449.56     94.09 o 
   2   6   5       54.90       47.06      6.71 o 
   3   6   5     4927.38     4560.40    109.85 o 
   4   6   5      401.14      363.06     14.54 o 
   5   6   5     4990.33     4687.29    101.79 o 
   6   6   5     1824.34     1719.78     63.76 o 
  -8   7   5     1424.17     1470.53     69.55 o 
  -7   7   5      171.14      161.65      9.93 o 
  -6   7   5     1241.76     1197.93     48.81 o 
  -5   7   5      674.28      674.81     21.15 o 
  -4   7   5      698.04      671.35     20.88 o 
  -3   7   5      320.67      320.85     13.31 o 
  -2   7   5     2160.60     2228.47     51.81 o 
  -1   7   5      191.55      192.19      9.88 o 
   0   7   5     3253.26     3219.98     70.97 o 
   1   7   5      901.82      896.74     25.14 o 
   2   7   5     1736.08     1599.24     39.40 o 
   3   7   5      560.83      531.92     18.18 o 
   4   7   5      568.65      516.00     18.58 o 
   5   7   5       37.08       35.29      8.38 o 
  -7   8   5      956.00      953.54     28.65 o 
  -6   8   5      368.64      383.40     15.88 o 
  -5   8   5      332.64      306.52     13.86 o 
  -4   8   5       15.95       15.87      6.63 o 
  -3   8   5      476.43      482.74     17.57 o 
  -2   8   5      201.15      185.25     10.34 o 
  -1   8   5     1566.86     1542.75     38.80 o 
   0   8   5      146.09      136.82     12.17 o 
   1   8   5     2367.13     2307.21     54.14 o 
   2   8   5     1513.59     1462.72     37.64 o 
   3   8   5      948.24      893.90     26.58 o 
   4   8   5      614.98      590.04     20.67 o 
  -6   9   5     4565.43     4331.22     96.22 o 
  -5   9   5        6.08       13.76      7.86 o 
  -4   9   5     6404.50     6566.63    139.12 o 
  -3   9   5      373.22      386.51     16.12 o 
  -2   9   5     5691.49     5698.34    121.59 o 
  -1   9   5      757.02      726.84     23.40 o 
   0   9   5     2989.59     3023.84     69.43 o 
   1   9   5       50.32       33.08      7.86 o 
   2   9   5     2811.88     2767.14     64.55 o 
   3   9   5        5.41        8.22      7.40 o 
  -4  10   5        0.82       -2.41      7.95 o 
  -3  10   5      222.93      238.01     13.45 o 
  -2  10   5      431.42      455.49     18.35 o 
  -1  10   5      160.84      172.28     11.33 o 
   0  10   5        0.51       -2.74      8.92 o 
   1  10   5      144.91      148.30     10.93 o 
  -7   0   6       94.29      111.09     13.24 o 
  -6   0   6    15059.63    15196.43    449.10 o 
  -5   0   6      177.80      192.17     15.13 o 
  -4   0   6    25685.08    27887.90    731.61 o 
  -3   0   6     1961.13     2085.06     49.11 o 
  -2   0   6     8763.77     9196.16    195.30 o 
  -1   0   6     1150.61     1150.77     44.14 o 
   0   0   6     6949.67     6999.45    150.67 o 
   2   0   6    10683.79    10296.57    291.85 o 
   3   0   6      391.97      368.49     21.04 o 
   4   0   6     6242.52     6418.52    205.40 o 
   5   0   6      939.86     1056.32     49.28 o 
   6   0   6     1576.81     1800.04     75.64 o 
   7   0   6     1617.86     1938.32     82.73 o 
  -8   1   6      166.62      178.34     17.37 o 
  -7   1   6      584.20      576.11     19.74 o 
  -6   1   6       24.87       15.15      5.30 o 
  -5   1   6        8.24        5.18      4.27 o 
  -4   1   6        4.11        3.85      4.17 o 
  -3   1   6      445.59      430.23     12.20 o 
  -2   1   6       33.10       41.80      4.79 o 
  -1   1   6     3368.98     3463.34     52.91 o 
   0   1   6       67.31       52.39      8.90 o 
   1   1   6     1016.31      970.91     17.83 o 
   2   1   6     1031.79      852.32     63.18 o 
   3   1   6      138.37      114.36      8.65 o 
   4   1   6      192.18      178.22     11.51 o 
   5   1   6        9.25       16.66      9.31 o 
   6   1   6       74.16      104.20     36.75 o 
   7   1   6      458.60      504.44     24.83 o 
  -9   2   6        0.03       -6.85      8.38 o 
  -8   2   6     4976.15     4940.59    110.93 o 
  -7   2   6      123.69      103.11      8.01 o 
  -6   2   6     3264.00     3362.54    109.79 o 
  -5   2   6       30.58       25.23      8.26 o 
  -4   2   6     3742.23     3881.12     67.69 o 
  -3   2   6       91.98       99.14      6.21 o 
  -2   2   6     8204.21     8713.95    126.94 o 
  -1   2   6      334.55      336.77     11.27 o 
   0   2   6     9875.60     9728.91    161.71 o 
   1   2   6     2739.47     2603.79     47.14 o 
   2   2   6     2514.92     2513.99     55.36 o 
   3   2   6     2700.94     2581.43     63.10 o 
   4   2   6      622.42      585.09     21.69 o 
   5   2   6      206.67      218.95     13.73 o 
   6   2   6     1740.07     1830.03     51.73 o 
 -10   3   6        0.09       13.00     15.48 o 
  -9   3   6     1011.40      928.80     40.89 o 
  -8   3   6      166.59      159.18     11.00 o 
  -7   3   6     2774.17     2837.87     52.28 o 
  -6   3   6      222.37      226.02      8.48 o 
  -5   3   6     9369.98    10005.46    166.75 o 
  -4   3   6      797.61      846.02     18.83 o 
  -3   3   6     6257.80     6523.02    128.47 o 
  -2   3   6     1774.16     1875.17     35.59 o 
  -1   3   6     1975.19     1973.37     37.08 o 
   0   3   6      216.92      208.34      8.61 o 
   1   3   6     3464.34     3269.09     58.29 o 
   2   3   6      182.77      181.35      8.63 o 
   3   3   6     3311.80     3133.00     83.38 o 
   4   3   6      681.08      638.78     30.73 o 
   5   3   6     1549.94     1569.99     43.91 o 
   6   3   6     1402.04     1479.83     43.53 o 
 -10   4   6       22.12       29.31     15.25 o 
  -9   4   6       66.70       39.00     13.35 o 
  -8   4   6       44.88       51.64     15.96 o 
  -7   4   6      389.52      386.73     12.18 o 
  -6   4   6      723.81      738.79     18.00 o 
  -5   4   6        0.21       -1.63      4.22 o 
  -4   4   6      987.22     1042.45     22.72 o 
  -3   4   6      767.38      785.56     21.42 o 
  -2   4   6       76.26       80.84      6.07 o 
  -1   4   6      563.41      591.04     17.26 o 
   0   4   6        2.92        7.44      4.44 o 
   1   4   6        2.71        4.63      5.20 o 
   2   4   6      401.55      391.38     16.25 o 
   3   4   6       41.36       49.99      9.22 o 
   4   4   6      730.67      684.17     21.45 o 
   5   4   6      789.87      767.13     36.87 o 
   6   4   6      148.59      158.96     17.37 o 
  -9   5   6     4431.15     4444.63    105.48 o 
  -8   5   6       48.64       38.57     20.74 o 
  -7   5   6     4706.58     4611.43     81.92 o 
  -6   5   6       71.12       72.87     10.21 o 
  -5   5   6     5438.04     5500.91     95.84 o 
  -4   5   6       95.71       89.76      6.12 o 
  -3   5   6     6898.31     7261.46    148.75 o 
  -2   5   6      209.72      219.24     10.01 o 
  -1   5   6     9030.25     9163.14    185.84 o 
   0   5   6     1354.94     1277.04     31.80 o 
   1   5   6     6964.09     6361.56    131.37 o 
   2   5   6     3437.24     3322.95     72.73 o 
   3   5   6     2040.47     1862.98     44.66 o 
   4   5   6      871.81      837.82     24.91 o 
   5   5   6     1513.66     1431.92     38.13 o 
  -8   6   6       42.10       46.45      8.98 o 
  -7   6   6      211.58      219.50      9.80 o 
  -6   6   6      683.14      667.05     17.73 o 
  -5   6   6        5.69        2.88      5.26 o 
  -4   6   6     1308.70     1398.75     35.67 o 
  -3   6   6      429.17      446.91     15.82 o 
  -2   6   6       72.22       83.89     11.40 o 
  -1   6   6      177.85      187.16      9.58 o 
   0   6   6       73.97       80.56      8.24 o 
   1   6   6       33.48       27.31      9.51 o 
   2   6   6      634.80      605.80     19.42 o 
   3   6   6      129.36      121.98     20.21 o 
   4   6   6      499.02      473.51     17.78 o 
   5   6   6      347.42      349.25     15.57 o 
  -8   7   6       78.16       66.94     15.66 o 
  -7   7   6     2490.86     2437.70     58.23 o 
  -6   7   6        2.75        3.89      5.98 o 
  -5   7   6     5744.76     5820.08    102.35 o 
  -4   7   6      247.96      250.88     15.07 o 
  -3   7   6     4678.83     4909.28    105.10 o 
  -2   7   6      671.30      693.39     21.77 o 
  -1   7   6     2273.36     2283.51     53.46 o 
   0   7   6      716.07      705.82     21.72 o 
   1   7   6     2740.32     2567.86     59.08 o 
   2   7   6      559.76      520.78     18.25 o 
   3   7   6     2891.91     2646.34     61.55 o 
   4   7   6      549.48      529.20     19.56 o 
  -7   8   6        4.15        0.00      8.15 o 
  -6   8   6     2132.08     2178.11     53.44 o 
  -5   8   6        5.01        4.24      7.49 o 
  -4   8   6     2443.60     2582.51     60.96 o 
  -3   8   6      300.74      306.92     14.13 o 
  -2   8   6     3270.09     3395.88     76.43 o 
  -1   8   6      245.42      249.85     12.38 o 
   0   8   6     4003.99     3956.08     87.30 o 
   1   8   6      664.57      642.40     21.37 o 
   2   8   6     1537.37     1449.10     38.28 o 
   3   8   6     1073.28     1040.81     30.39 o 
  -5   9   6      430.48      431.15     23.75 o 
  -4   9   6       22.54       14.03     14.24 o 
  -3   9   6      818.87      858.58     26.96 o 
  -2   9   6       34.23       37.74      8.59 o 
  -1   9   6     1411.17     1402.19     38.11 o 
   0   9   6       48.26       42.73      9.14 o 
   1   9   6      505.43      506.56     19.29 o 
  -9   1   7        2.71        7.09     14.89 o 
  -8   1   7     3409.84     3537.22    118.77 o 
  -7   1   7      125.76      118.25     18.55 o 
  -6   1   7     2718.83     2827.28     68.57 o 
  -5   1   7       81.47       94.84     11.19 o 
  -4   1   7     4092.63     4213.66     96.06 o 
  -3   1   7      188.04      192.05      8.49 o 
  -2   1   7     6486.20     6734.47    119.82 o 
  -1   1   7      798.25      818.81     21.85 o 
   0   1   7     4307.59     4271.21     96.94 o 
   1   1   7      623.11      600.31     16.75 o 
   2   1   7     3550.99     3216.50     82.02 o 
   3   1   7     1046.93     1002.84     30.65 o 
   4   1   7     2435.39     2429.81     63.13 o 
   5   1   7     1028.11     1031.23     35.15 o 
  -9   2   7      697.80      716.07     36.75 o 
  -8   2   7        9.41       10.52     13.12 o 
  -7   2   7     1498.23     1487.10     58.03 o 
  -6   2   7       42.02       23.62      6.40 o 
  -5   2   7     1699.11     1763.26     37.24 o 
  -4   2   7       59.44       79.13     11.11 o 
  -3   2   7     1602.54     1600.36     42.57 o 
  -2   2   7      413.61      409.03     12.98 o 
  -1   2   7      975.24      964.38     35.40 o 
   0   2   7      465.97      461.86     14.17 o 
   1   2   7     1675.41     1582.28     40.18 o 
   2   2   7      357.93      345.06     15.01 o 
   3   2   7     2353.96     2276.77     52.58 o 
   4   2   7      826.59      890.74     40.54 o 
   5   2   7      740.89      724.93     38.29 o 
  -9   3   7        5.84       -7.21     16.31 o 
  -8   3   7     1096.76     1086.21     32.62 o 
  -7   3   7        3.26        1.68      6.80 o 
  -6   3   7     2106.70     2233.15     55.53 o 
  -5   3   7      111.29      102.10      8.70 o 
  -4   3   7     2189.74     2290.76     46.35 o 
  -3   3   7      232.48      217.48      9.63 o 
  -2   3   7     1357.40     1397.69     25.34 o 
  -1   3   7      136.68      134.11      6.70 o 
   0   3   7     1242.02     1160.25     24.68 o 
   1   3   7       43.57       56.61      8.63 o 
   2   3   7     2172.21     2053.56     47.50 o 
   3   3   7      318.16      292.00     12.50 o 
   4   3   7     1267.84     1231.03     33.43 o 
   5   3   7      617.21      605.57     33.56 o 
  -9   4   7     3498.38     3603.40    123.15 o 
  -8   4   7      300.74      276.42     14.71 o 
  -7   4   7     3525.26     3616.15     85.36 o 
  -6   4   7      324.62      301.22     14.25 o 
  -5   4   7     3711.19     3821.02    159.19 o 
  -4   4   7       22.27       20.72      5.66 o 
  -3   4   7     7260.57     7750.19    131.99 o 
  -2   4   7      222.24      227.30     14.60 o 
  -1   4   7     7434.26     7534.59    153.66 o 
   0   4   7     1020.80      971.04     25.78 o 
   1   4   7     4467.46     4312.96    109.20 o 
   2   4   7      627.18      574.32     23.40 o 
   3   4   7     2786.08     2596.18     59.60 o 
   4   4   7      467.42      468.25     19.38 o 
  -8   5   7        5.14       -2.13      9.16 o 
  -7   5   7      215.06      188.00     12.36 o 
  -6   5   7        5.23        4.24      5.85 o 
  -5   5   7       22.65       17.85      7.13 o 
  -4   5   7       49.05       51.81     15.58 o 
  -3   5   7      237.39      236.74     11.46 o 
  -2   5   7      170.95      179.31      9.73 o 
  -1   5   7       11.95       10.64      5.59 o 
   0   5   7      300.19      283.64     12.01 o 
   1   5   7      233.68      216.84     10.63 o 
   2   5   7        1.33       19.13     13.47 o 
   3   5   7       28.63       16.99      8.27 o 
   4   5   7       34.33       20.80     10.99 o 
  -7   6   7     3671.16     3844.77     82.05 o 
  -6   6   7       26.25       24.55      7.96 o 
  -5   6   7     3965.41     4240.86     77.10 o 
  -4   6   7      817.87      837.81     21.67 o 
  -3   6   7     4319.63     4503.02     97.01 o 
  -2   6   7      593.73      624.45     20.28 o 
  -1   6   7     3078.59     3160.90     70.57 o 
   0   6   7        3.27        0.45      5.74 o 
   1   6   7     2978.44     2854.15     64.77 o 
   2   6   7      147.21      134.90      9.10 o 
   3   6   7     3742.34     3587.45     80.21 o 
  -6   7   7      334.42      334.37     17.75 o 
  -5   7   7       23.49       19.31      7.15 o 
  -4   7   7      854.15      891.11     26.79 o 
  -3   7   7      227.85      225.94     12.08 o 
  -2   7   7     1870.91     1966.33     48.24 o 
  -1   7   7      418.18      420.03     16.37 o 
   0   7   7     1230.68     1205.34     32.86 o 
   1   7   7      639.51      655.24     25.76 o 
   2   7   7      498.91      461.64     17.94 o 
  -5   8   7      208.12      186.61     13.59 o 
  -4   8   7       88.12       94.13     11.23 o 
  -3   8   7      737.83      809.27     25.85 o 
  -2   8   7       19.58       18.60      8.07 o 
  -1   8   7     1383.52     1429.10     38.26 o 
   0   8   7      952.95      992.43     29.65 o 
  -8   0   8     4885.29     5164.12    169.12 o 
  -7   0   8       62.67       71.15     18.32 o 
  -6   0   8    11545.12    12062.46    364.95 o 
  -5   0   8      976.59     1066.72     47.04 o 
  -4   0   8     5511.49     5711.19    181.41 o 
  -3   0   8      967.82     1032.80     45.38 o 
  -2   0   8     2883.15     2947.60    101.52 o 
  -1   0   8      394.76      399.22     24.82 o 
   0   0   8     5820.65     5498.23    174.56 o 
   1   0   8      354.85      309.76     22.45 o 
  -8   1   8       29.04       12.53     16.07 o 
  -7   1   8        3.08        4.16     10.29 o 
  -6   1   8        3.16        3.87      9.81 o 
  -5   1   8       39.51       83.91     18.32 o 
  -4   1   8        7.23        6.91      9.03 o 
  -3   1   8     1398.25     1460.80     41.07 o 
  -2   1   8       21.55       29.97     10.58 o 
  -1   1   8      905.93      939.47     29.95 o 
   0   1   8      553.38      549.22     21.31 o 
   1   1   8       39.88       32.83     17.73 o 
   2   1   8      283.61      255.98     18.79 o 
   3   1   8       11.93       -8.75     11.46 o 
  -8   2   8     1617.51     1641.56     65.47 o 
  -7   2   8       34.12       22.45     15.84 o 
  -6   2   8     1449.40     1520.77     50.23 o 
  -5   2   8       47.89       24.09     10.58 o 
  -4   2   8     3436.75     3561.57     84.94 o 
  -3   2   8      175.15      172.25     17.20 o 
  -2   2   8     5406.27     5567.49    125.68 o 
  -1   2   8     1282.60     1297.69     30.12 o 
   0   2   8     2061.54     2012.48     42.43 o 
   1   2   8     2093.60     2067.88     53.40 o 
   2   2   8      336.24      301.75     23.05 o 
   3   2   8      353.60      335.29     22.81 o 
  -8   3   8      101.28       78.12     21.98 o 
  -7   3   8     3530.35     3878.41    130.00 o 
  -6   3   8      200.95      207.53     19.15 o 
  -5   3   8     3554.22     3601.03    121.02 o 
  -4   3   8     1120.59     1217.24     29.08 o 
  -3   3   8     1035.02     1066.22     26.44 o 
  -2   3   8      284.24      288.79     12.03 o 
  -1   3   8     1509.10     1541.99     44.28 o 
   0   3   8      111.19      117.98     27.71 o 
   1   3   8     2170.32     2154.12     76.70 o 
   2   3   8      422.26      418.25     24.35 o 
   3   3   8     1170.88     1129.24     47.86 o 
  -7   4   8       12.64       11.71      9.51 o 
  -6   4   8      546.92      558.09     27.48 o 
  -5   4   8      294.18      303.42     15.13 o 
  -4   4   8       91.90       79.77     20.21 o 
  -3   4   8      383.77      381.92     16.89 o 
  -2   4   8        1.85        4.73      7.22 o 
  -1   4   8       13.08       10.66     11.18 o 
   0   4   8      135.46      111.56     12.53 o 
   1   4   8        5.43        3.19      9.10 o 
   2   4   8      453.33      415.41     24.58 o 
  -7   5   8     2469.75     2486.77     63.89 o 
  -6   5   8       65.96       37.48     10.42 o 
  -5   5   8     3319.93     3500.83     84.03 o 
  -4   5   8      131.54      126.24     10.85 o 
  -3   5   8     4596.49     4988.49    115.23 o 
  -2   5   8      607.48      629.40     23.34 o 
  -1   5   8     4395.56     4485.63    146.90 o 
   0   5   8     2106.93     2045.11     48.75 o 
   1   5   8     1564.10     1478.21     37.84 o 
   2   5   8     1009.98      984.73     35.93 o 
  -6   6   8      723.87      742.66     39.12 o 
  -5   6   8      157.93      154.88     12.17 o 
  -4   6   8      120.57      113.97     13.71 o 
  -3   6   8      150.69      159.93      9.23 o 
  -2   6   8       12.42       11.23      9.16 o 
  -1   6   8       19.76       22.76      8.27 o 
   0   6   8      314.29      304.00     13.94 o 
   1   6   8       66.14       71.57     19.91 o 
  -3   7   8     1327.45     1403.83     37.96 o 
  -2   7   8      488.91      496.52     19.01 o 
  -7   1   9       80.50       84.94     15.66 o 
  -6   1   9     1520.35     1653.97     48.01 o 
  -5   1   9       89.55       95.29     15.09 o 
  -4   1   9     2878.00     3074.04     77.05 o 
  -3   1   9      395.48      428.07     20.13 o 
  -2   1   9     2387.47     2494.43     64.56 o 
  -1   1   9      413.72      437.12     20.35 o 
   0   1   9     1858.91     1701.83     67.72 o 
  -6   2   9       37.85       53.97     13.34 o 
  -5   2   9      769.33      791.58     29.21 o 
  -4   2   9      145.95      145.65     12.68 o 
  -3   2   9      516.41      559.56     23.39 o 
  -2   2   9      271.20      291.31     18.02 o 
  -1   2   9      715.40      708.19     27.20 o 
   0   2   9      206.73      200.20     21.04 o 
   1   2   9     1352.33     1186.08     53.18 o 
  -6   3   9      920.09      971.46     46.92 o 
  -5   3   9      135.96      130.95     16.90 o 
  -4   3   9      641.62      657.52     26.30 o 
  -3   3   9      114.08      103.76     16.71 o 
  -2   3   9      532.51      522.21     23.11 o 
  -1   3   9       45.92       50.35     19.15 o 
   0   3   9     1078.96     1079.03     34.42 o 
  -5   4   9     2960.12     2926.56    104.71 o 
  -4   4   9       59.80       62.87     19.38 o 
  -3   4   9     3882.60     4180.97     98.96 o 
  -2   4   9      632.93      664.33     24.80 o 
  -1   4   9     2611.13     2755.34     94.84 o 
                                                 
